# Supplementary material for: Venomics Approach Reveals a High Proportion of Lactrodectus-Like Toxins in the Venom of the Noble False Widow Spider Steatoda nobilis
Source: Toxins (Basel). 2020 Jun 18;12(6):402. doi: 10.3390/toxins12060402 (PMC7354476; doi:10.3390/toxins12060402)
Supplement: Supplementary file 1 [file toxins-12-00402-s001.zip]

Archive with 2 entries (2 files):
- SupplementaryDataset1.pdf
- SupplementaryDataset2.pdf
